# Supplementary material for: Deltamethrin’s Effect on Nitrogen-Fixing Nodules in Medicago truncatula
Source: Toxics. 2024 Aug 21;12(8):615. doi: 10.3390/toxics12080615 (PMC11360565; doi:10.3390/toxics12080615)
Supplement: Supplementary file 1 [file toxics-12-00615-s001.zip]

Archive with 1 entries (1 files):
- toxics-3128526-supplementary.xlsx
