# Supplementary material for: Deltamethrin’s Effect on Nitrogen-Fixing Nodules in Medicago truncatula
Source: Toxics. 2024 Aug 21;12(8):615. doi: 10.3390/toxics12080615 (PMC11360565; doi:10.3390/toxics12080615)
Supplement: Supplementary file 1 [file toxics-12-00615-s001.zip › toxics-3128526-supplementary.xlsx]

## Sheet: weight
		Root	nodules	sum	Percentage
Control	C1	0.713	0.0279	0.7409	3.76569
Control	C2	0.2738	0.0084	0.2822	2.97661
Control	C3	0.087	0.0245	0.1115	21.9731
Control	C4	0.6395	0.1421	0.7816	18.1807
Control	C5	0.0918	0.0094	0.1012	9.28854
Control	C6	0.1841	0.0122	0.1963	6.21498
Control	C7	0.9298	0.033	0.9628	3.4275
Control	C8	1.0251	0.1684	1.1935	14.1098
Control	C9	0.7746	0.0724	0.847	8.54782
Control	C10	0.365	0.0356	0.4006	8.88667
Control	C11	0.1196	0.0163	0.1359	11.9941
Control	C12	0.1579	0.0011	0.159	0.691824
Control	C13	0.051	0.0088	0.0598	14.7157
Control	C14	0.1808	0.0111	0.1919	5.78426
Control	C15	0.1518	0.0228	0.1746	13.0584
Control	C16	0.1888	0.0116	0.2004	5.78842
Control	C17	0.258	0.0074	0.2654	2.78824
Control	C18	0.1061	0.0084	0.1145	7.33624
Control	C19	0.2186	0.0217	0.2403	9.03038
Control	C20	0.1956	0.013	0.2086	6.23202
Deltamethrin	P1	0.1761	0.0221	0.1982	11.1504
Deltamethrin	P2	0.2691	0.0072	0.2763	2.60586
Deltamethrin	P3	0.4474	0.0154	0.4628	3.32757
Deltamethrin	P4	0.6693	0.0096	0.6789	1.41405
Deltamethrin	P5	0.2942	0.0055	0.2997	1.83517
Deltamethrin	P6	0.5053	0.0194	0.5247	3.69735
Deltamethrin	P7	0.2617	0.0067	0.2684	2.49627
Deltamethrin	P8	0.4763	0	0.4763	0
Deltamethrin	P9	0.2969	0.0045	0.3014	1.49303
Deltamethrin	P10	0.4326	0.0757	0.5083	14.8928
Deltamethrin	P11	0.5127	0	0.5127	0
Deltamethrin	P12	0.8745	0.0312	0.9057	3.44485
Deltamethrin	P13	0.6089	0.0228	0.6317	3.60931
Deltamethrin	P14	0.3502	0.008	0.3582	2.23339
Deltamethrin	P15	1.2361	0.0122	1.2483	0.977329
Deltamethrin	P16	0.3433	0.0013	0.3446	0.377249
Deltamethrin	P17	0.2174	0	0.2174	0
Deltamethrin	P18	0.2962	0.0226	0.3188	7.08908
Deltamethrin	P19	0.3161	0.001	0.3171	0.315358
Deltamethrin	P20	0.3066	0.0075	0.3141	2.38777
